# Supplementary material for: A comprehensive review on probiotics and their use in aquaculture: Biological control, efficacy, and safety through the genomics and wet methods
Source: Heliyon. 2024 Dec 4;10(24):e40892. doi: 10.1016/j.heliyon.2024.e40892 (PMC11681891; doi:10.1016/j.heliyon.2024.e40892)
Supplement: Multimedia component 1 [file mmc1.xlsx]

## Sheet: Foglio1
Gene species subsp or strain	n° of microrganisms	Domain	Gram	Sequencing system	Annotation/gene prediction	Secondary metabolism	Mobile Genetic Elements	CRISPRCas	Antibiotic Resistances	Virulence Factors	Specific enzymes	Apllication	Source of isolation	Ref	DOI
Lactococcus lactis Subsp. cremoris WA2-67	1	Bacteria	Gram-positive	MiSeq system (Illumina)	PGAAP	BAGEL v.4	ISfinder	CRISPRCasFinder v.1.1.2	ResFinder v.4.1	VirulenceFinder v.2.0.3	-	Probiotics: Aquaculture	Rearing Environment of a Spanish Rainbow Trout	Feito J, et al. 2022	10.3390/microorganisms10030521
					RAST		PlasmidFinder web-tool v.2.0.1			PathogenFinder v.1.1
					SEED v.2		Prophage Hunter
Weissella cibaria P71	1	Bacteria	Gram-positive	NovaSeq 6000 system (Illumina)	PGAAP	BAGEL v.4	-	CRISPRCasFinder v.1.1.2	ResFinder v.4.1	Virulence Factor Database v.5.0	-	Probiotics: Aquaculture	Octopus vulgaris	Contente D, et al. 2021	10.1128/MRA.00792-21
Enterococcus lactis	2	Bacteria	Gram-positive	MiSeq system (Illumina)	PGAAP	antiSMASH	-	-	CARD & Resistance Gene Identifier (RGI) v.5.2.0	-	-	Probiotics: Cattle	Rumen of a healthy calf	Korzhenkov AA, et al. 2021	10.1128/MRA.00436-21
Bifidobacterium longum NCIM 5672	1	Bacteria	Gram-positive	MiSeq system (Illumina)	PGAAP	-	-	-	ResFinder v.3.0	-	-	Probiotics	Indian infant feces	Sundararaman A, et al. 2021	10.1007/s00203-021-02573-3
					RAST
Consortium/Community	Community	Community	-	n.r.	PGAAP	-	IslandViewer4	-	CARD-BLASTP	-	dbCAN2	Probiotics	Lab4 consortium (comercial)	Baker LM, et al. 2021	10.1016/j.ygeno.2021.08.007
					POKKA		PHAST
					RAST
Lactiplantibacillus (Lactobacillus) pentosus L33	1	Bacteria	Gram-positive	NovaSeq 6000 system (Illumina)	PGAAP	BAGEL v.4	PHASTER	CRISPRDetect v.2.4	Resistance Gene Identifier (RGI) v.5.1.1	-	CAZy database	Probiotics	Fermented Sausages	Stergiou OS, et al. 2021	10.3389/fmicb.2021.746659
					EggNOG-mapper v. 2.0
					BlastKOALA v.2.2
Enterococcus faecium Ef79OSAU	1	Bacteria	Gram-positive	MiSeq system (Illumina)	PGAAP	antiSMASH	-	-	-	-	-	Probiotics	healthy swine	Sycheva MV, et al. 2021	10.1128/MRA.00691-21
					RAST
Streptomyces sp. Strain PAM3C	1	Bacteria	Gram-positive	NovaSeq 6000 system (Illumina)	PGAAP	antiSMASH v6.0.1	-	-	Resistance Gene Identifier (RGI) v.5.1.1	PathogenFinder v1.1	-	Probiotics: Aquaculture	Gut of Argopecten purpuratus	Serrano W, et al. 2021	10.1128/MRA.00640-21
Bifidobacterium spp.	4	Bacteria	Gram-positive	MiSeq system (Illumina)	DFAST	antiSMASH	-	-	-	-	-	Probiotics	Human feces	Korzhenkov AA, et al. 2020	10.1016/j.dib.2020.106710
						BAGEL v.4
Paenibacillus polymyxa HK4	1	Bacteria	Gram-positive/var	MiSeq system (Illumina)	RAST	antiSMASH v5.0	ISfinder	CRISPRCas finder	Comprehensive Antibiotic Resistance Database	VFDB	-	Probiotics	-	Soni R, et al. 2021	10.1016/j.ygeno.2020.10.017
					Prodigal		PHASTER			VirulenceFinder v2.0
					HMMscan
					DIAMOND
					NCBI nr
					Pfam
					COG
					KEGG
Lactiplantibacillus (Lactobacillus) plantarum ATCC 202195	1	Bacteria	Gram-positive	MiSeq system (Illumina)	PGAAP v4.9	BAGEL v.4	PlasmidFinder v2.0.1	-	-	-	-	Probiotics	Stool of an 11-month-old infant	Wright ME, et al. 2020	10.1128/MRA.00741-20
Bacillus subtilis WS1A	1	Bacteria	Gram-positive	MiSeq system (Illumina)	PGAP	antiSMASH v5.1.2	-	-	-	-	-	Probiotics: Fish	Marine Sponge	Rahman MM, et al. 2020	10.1128/MRA.00641-20
					Prodigal v1.20
					BLASTp v2.10.0
					KAAS v2.1
					UniProt
					KEGG
Lactobacillus paracasei DTA93	1	Bacteria	Gram-positive	NextSeq500 (Illumina)	RAST	-	PHASTER	-	-	Island viewer4	-	Probiotics	healthy infant feces	Tarrah A, et al. 2020	10.1007/s00203-020-01883-2
Paenibacillus spp	7	Bacteria	Gram-positive/var	NovaSeq 6000 system (Illumina)	Prodigal	-	-	-	-	-	-	Probiotics: Plant	surface-sterilized seeds of Cucumis melo L.	Khalaf EM & Raizada MN. 2020	10.1128/MRA.00715-20
					BLASTp
					NCBInr
					InterProScan v5.32-71.0
Lactobacillus reuteri PNW1	1	Bacteria	Gram-positive	MiSeq system (Illumina)	PGAP v. 4.6	antiSMASH v. 4.2.0	ISfinder	CRISPRCasFinder v. 1.1.2—I2BC	ResFinder v. 3.1	VirulenceFinder v. 2.0	-	Probiotics	Gastrointestinal tracts piglets of the South African Windsnyer pig breed	Alayande KA, et al. 2020	10.1371/journal.pone.0235873
					RAST		PHASTER		CARD v.3.0.7-RGI v.5.1.0	PathogenFinder v. 1.1
							ISsaga v.2.0
							OASIS
Lactobacillus crispatus YIT 12319	1	Bacteria	Gram-positive	MiSeq system (Illumina)	UniProt	-	-	-	MiFuP Safety	Microbial Functional Potential for Safety (MiFuP Safety)	-	Probiotics	Oral cavity of a healthy human	Terai T, et al. 2020	10.1016/j.fct.2020.111278
					BLAST
					GO
					BLAST 2 GO plug-in
Shewanella sp. Strain ISO12	1	Bacteria	Gram-negative	MiSeq system (Illumina)	SEED Viewer v. 2.0	-	-	-	-	-	-	Probiotics	Intestine of Fundulus heteroclitus	Schreier HJ. 2020	10.1128/MRA.00399-20
					PGAP
					RAST
Enterococcus faecalis Strain OB15	1	Bacteria	Gram-positive	MiSeq system (Illumina)	Prokka v.1.14.0	BAGEL v.4	-	-	-	-	-	Probiotics	Tunisian fermented cheese “Rigouta”	Baccouri O, et al. 2020	10.1128/MRA.01433-19
						antiSMASH v.5
Burkholderia sp. LS-044	1	Bacteria	Gram-negative	MiSeq system (Illumina)	RAST	-	-	-	Comprehensive Antibiotic Resistance Database (CARD)	-	-	Probiotics: plant	Root of Oryza sativa ssp. japonica cv. Tainung 71	Hameed A, et al. 2020	10.1016/j.jgar.2019.11.017
Enterococcus faecium	5	Bacteria	Gram-positive	MiSeq system (Illumina)	Prokka v.1.14.0	BAGEL v.4	-	-	Nullarbor v.2.0.20181010	Nullarbor v.2.0.20181010	-	Probiotics	homemade Tunisian meat (dried ossban)	Zommiti M, et al. 2020	10.1128/MRA.01348-19
						antiSMASH v.5
Lactobacillus spp.	4	Bacteria	Gram-positive	NextSeq500 (Illumina)	RAST	antiSMASH v.4	PlasmidFinder v2.0.1	-	ARDB	-	-	Probiotics	fermented foods	Sulthana A, et al. 2019	10.5808/GI.2019.17.4.e43
					PGAP)
					Prodigal
					KEGG
					KAAS
Bacillus velezensis FTC01	1	Bacteria	Gram-positive	MiSeq system (Illumina)	RAST	NRPSpredictor	-	-	-	-	CAZymes, MEROPS	Probiotics	Biotop (probiotic supplement for farm and	Pereira JQ, et al. 2019	10.1016/j.gene.2019.143971
						antiSMASH							domestic animals)
Bifidobacterium longum strain VKPM Ac-1636	1	Bacteria	Gram-positive	MiSeq system (Illumina)	RAST	SMIPS	-	-	-	-	-	Probiotics	Gut (one-year old healthy infant)	Zinina VV, et al. 2019	10.1016/j.dib.2019.103847
					COG	antiSMASH
Pediococcus pentosaceus MZF16	1	Bacteria	Gram-positive	MiSeq system (Illumina)	Prokka v.1.13.4	-	-	-	-	-	-	Probiotics	homemade Tunisian meat (dried ossban)	Zommiti M, et al. 2019	10.1128/MRA.00285-19
Bacillus subtilis GM5	1	Bacteria	Gram-positive	MiSeq system (Illumina)	RAST	antiSMASH	-	-	-	-	-	Probiotics	rhizosphere of potatoes	Hadieva GF, et al. 2019	10.1016/j.dib.2018.12.081
					PGAAP
Lactobacillus plantarum C4 (CECT 9567)	1	Bacteria	Gram-positive	MiSeq system (Illumina)	RAST	BAGEL v.4	-	-	-	-	-	Probiotics	Kefir	De Montijo-Prieto S, et al. 2019	10.1007/s00203-019-01629-9
					PGAAP
					eggNOG
Enterococcus faecium SP15	1	Bacteria	Gram-positive	MiSeq system HiSeq 2500 (Illumina)	PATRIC	BAGEL v.3	PHAST	CRISPRFinder	CARD	VFDB	-	Probiotics	Spring water	Aziz F, et al. 2019	10.1186/s13104-019-4136-0
					RAST v. 2.0	antiSMASH v.4			Resistance Finder 3.0
					PGAAP v. 4.6
Clostridium butyricum UBCB 70	1	Bacteria	Gram-positive	HiSeq (Illumina)	RAST	-	PlasmidFinder v.2.0	-	ARDB	VFDB	-	Probiotics	healthy human feces	Sulthana A, et al. 2019	10.1128/MRA.01732-18
					PGAAP
					Prodigal
					KAAS
Bacillus subtilis UBBS-14	1	Bacteria	Gram-positive	MiSeq system (Illumina)	RAST	-	PlasmidFinder v.2.0	-	ARDB	VFDB	-	Probiotics	fermented food	Sulthana A, et al. 2019	10.7150/jgen.31170
					PGAAP
					Prodigal
					KAAS
Bacillus coagulans ZB29	1	Bacteria	Gram-positive	MiSeq system (Illumina)	RAST	-	-	CRISPRFinder	-	-	-	Probiotics	Milk	Chauhan D, et al. 2019	10.1128/MRA.01125-18
					PGAAP
Lysinibacillus fusiformis strain GM	1	Bacteria	Gram-positive	MiSeq system (Illumina)	RAST	-	-	-	-	-	-	Probiotics	phyllosphere of potato leaves	Pudova DS, et al. 2018	10.1016/j.dib.2018.11.107
					PGAAP
					MGER v4.570 integrated pipeline (Prodigal V2.6.3, COG, Ffam, TIGRfam et al.)
Lactobacillus brevis TUCO-5E	1	Bacteria	Gram-positive	MiSeq system (Illumina)	RAST	BAGEL v.4	PHASTER	CRISPRFinder				Probiotics		Quilodran-Vega SR, et al. 2018	10.1128/MRA.01239-18
Bacillus sp. Strain ISO11	1	Bacteria	Gram-positive	MiSeq system (Illumina)	RAST	-	-	-	-	-	-	Probiotics: Finfish and Shellfish	intestinal tract of Fundulus heteroclitus	Schreier HJ. 2018	10.1128/MRA.01227-18
Lactobacillus plantarum Strain JDFM LP11	1	Bacteria	Gram-positive	PacBio RS II system	eggNOG	-	-	-	-	-	-	Probiotics	fecal samples of healthy piglet	Heo J, et al. 2018	10.5851/kosfa.2018.e21
					COG
Lactobacillus spp.	1	Bacteria	Gram-positive	MiSeq system (Illumina)	RAST	BAGEL v.4	-	-	-	-	-	Probiotics	gut of honeybee Apis mellifera worker	Audisio MC, et al. 2018	10.1128/MRA.00975-18
					Pokka
Lactobacillus kefiri SGL 13	1	Bacteria	Gram-positive	HiSeq (Illumina)	Prokka	-	-	-	ARDB	-	-	Probiotics	Kefir	Federici F, et al. 2018	10.1128/MRA.00937-18
Lactobacillus fermentum CRL1446	1	Bacteria	Gram-positive	HiSeq 2500 (Illumina)	RAST	-	-	-	-	-	-	Probiotics	Artisanal goat milk cheese produced in Argentina	Abeijón Mukdsi MC, et al. 2018	10.1128/genomeA.00225-18
					PGAAP
Consortium/Community	Community	Community	-	HiSeq 2500 (Illumina)	BaseClear annotation pipeline (Prokka v.1.6) (Prodigal v2, barrnap v0.2, Aragorn v1.2.36, and pCDS)	-	-	CRISPRFinder	-	VFDB	-	Probiotics	probiotic-marketed product VSL#3	Douillard FP, et al. 2018	10.1371/journal.pone.0192452
								CRISPR Target
Lactobacillus rhamnosus NRRL B-442	1	Bacteria	Gram-positive	MiSeq system (Illumina)	RAST	-	-	-	-	-	-	Probiotics	-	Muyyarikkandy MS, et al. 2018	10.1128/genomeA.00046-18
					PGAAP
Lactobacillus salivarius SGL 03	1	Bacteria	Gram-positive	HiSeq 2500 (Illumina)	Prokka	-	-	-	ARDB	-	-	Probiotics	healthy infant stools	Federici F, et al. 2017	10.1128/genomeA.01340-17
Enterococcus canintestini 49	1	Bacteria	Gram-positive	MiSeq system (Illumina)	PGAAP	BAGEL v.3	-	-	-	-	-	Probiotics	dog fece	Acedo JZ, et al. 2017	10.1128/genomeA.01131-17
						antiSMASH v.3
Lactobacillus reuteri	1	Bacteria	Gram-positive	HiSeq 2500 (Illumina)	RAST	-	-	-	-	-	-	Probiotics	porcine feces	Lee JY, et al. 2017	10.1007/s00248-017-0977-z
Lactobacillus brevis Strain 3M004	1	Bacteria	Gram-positive	HiSeq 2500 (Illumina)	GeneMarkS	-	-	-	-	-	-	Probiotics	aquafeed	Li Q, et al. 2017	10.1128/genomeA.00675-17
					BLAST (KEGG, COG, NR, and GO)
Lactobacillus fermentum Strain JDFM216	1	Bacteria	Gram-positive	PacBio RS II system	RAST	-	-	-	-	-	-	Probiotics	Korean infant feces sample	Jang SY, et al. 2017	10.4014/jmb.1703.03013
					COG
Tetragenococcus halophilus Strain FBL3	1	Bacteria	Gram-positive	Ion Torrent PGM	RAST	-	-	-	-	-	-	Probiotics	Galchijeot, Fermented food (salted guts of the hairtail fish, Republic of Korea)	Kim E, et al. 2017	10.1128/genomeA.00304-17
Pediococcus pentosaceus Strain FBL2	1	Bacteria	Gram-positive	Ion Torrent PGM	RAST	-	-	-	-	-	-	Probiotics	jogaejeot, Fermented food (salted shellfish, Republic of Korea)	Kim E, et al. 2017	10.1128/genomeA.00303-17
Lactobacillus rhamnosus	1	Bacteria	Gram-positive	Ion Torrent PGM	GAMOLA	-	-	-	-	-	-	Probiotics	stool samples from healthy human infants	Arnold JW, et al. 2017	10.1128/genomeA.00107-17
Saccharomyces boulardii	1	Yeast	-	HiSeq 1000 (Illumina)	Augustus	-	BLASTn (Retrotrasposons)	-	-	-	-	Probiotics	fruits lychee and mangosteen	Khatri I, et al. 2017	10.1038/s41598-017-00414-2
Bifidobacterium longum subsp. longum Strain MC-42	1	Bacteria	Gram-positive	MiSeq system (Illumina)	PGAAP	-	-	-	-	-	-	Probiotics	feces of a healthy infan	Tupikin AE, et al. 2016	10.1128/genomeA.01411-16
Pediococcus parvulus 2.6	1	Bacteria	Gram-positive	GAIIx (Illumina)	PGAAP	-	-	-	-	-	-	Probiotics	ropy cider	Pérez-Ramos A, et al. 2016	10.1128/genomeA.01381-16
Lactobacillus acidophilus Strain L-55	1	Bacteria	Gram-positive	MiSeq system (Illumina)	-	-	-	-	-	-	-	Probiotics	healthy infant feces	Fujii Y, et al. 2016	10.1128/genomeA.01357-16
Enterococcus faecalis strains	2	Bacteria	Gram-positive	MiSeq system (Illumina)	-	-	-	-	-	-	-	Probiotics	commercially available probiotic Symbioflor 1	Fritzenwanker M, et al. 2016	10.1128/genomeA.01061-16
Kluyveromyces marxianus fragilis B0399	1	Yeast	-	HiSeq 2000 (Illumina)	-	-	-	-	-	-	-	Probiotics	whey and curds of cow milk	Quarella S, et al. 2016	10.1128/genomeA.00923-16
Lactobacillus sakei Strain FBL1	1	Bacteria	Gram-positive	Ion Torrent PGM	RAST	-	-	-	-	-	-	Probiotics	Mukeunji, a Long-Fermented Kimchi, in South Korea	Kim JH, et al. 2016	10.1128/genomeA.00365-16
					PGAAP
Bacillus spp.	4	Bacteria	Gram-positive	HiSeq 2000 (Illumina)	-	antiSMASH 3.0	-	-	-	-	-	Probiotics	Korean Collection for Type Cultures (KCTC)	Jeong H, et al. 2016	10.1128/genomeA.00358-16
Bacillus clausii UBBC07	1	Bacteria	Gram-positive	MiSeq system (Illumina)	RAST	-	-	CRISPRFinder	-	-	-	Probiotics	-	Upadrasta A, et al. 2016	10.1128/genomeA.00235-16
					PGAAP
Bacillus coagulans Unique IS-2	1	Bacteria	Gram-positive	MiSeq system (Illumina)	RAST	-	-	-	-	-	-	Probiotics	healthy human feces	Upadrasta A, et al. 2016	10.1128/genomeA.00225-16
					PGAAP
Enterococcus faecium Strain L-3	1	Bacteria	Gram-positive	GS FLX platform (Roche 454 Life Sciences)	RAST	-	-	-	-	-	-	Probiotics	probiotic preparation, Laminolact, Russia	Karaseva A, et al. 2016	10.1128/genomeA.01622-15
Propionibacterium freudenreichii CIRM-BIA 129 (ITG P20)	1	Bacteria	Gram-positive	Genome analyser II (Illumina)	AGMIAL	-	-	-	-	-	-	Probiotics	Emmental cheese	Falentin H, et al. 2016	10.1186/s40793-015-0120-z
Lactobacillus fermentum UCO-979C	1	Bacteria	Gram-positive	Ion Torrent PGM	RAST	-	-	-	-	-	-	Probiotics	gastric biopsies	Karlyshev AV, et al. 2015	10.1128/genomeA.01439-15
Lactobacillus fermentum HFB3	1	Bacteria	Gram-positive	PacBio RS II system	RAST	-	-	-	-	-	-	Probiotics	fecal sample from a healthy tribal individual inhabiting Bundala Village of Kangra District, Himachal Pradesh	Kumari M, et al. 2015	10.1128/genomeA.01296-15
Bacillus pumilus RI06-95	1	Bacteria	Gram-positive	MiSeq system (Illumina)	RAST	antiSMASH v.3.0.1	-	-	-	-	-	Shellfish Larval Probiotic	Pettaquamscutt River in Narraganset	Hamblin M, et al. 2015	10.1128/genomeA.00858-15
Lactobacillus plantarum PS128	1	Bacteria	Gram-positive	MiSeq system (Illumina) & PacBio RSII system	PGAAP	-	-	-	ARDB	VFDB	-	Probiotics	traditional fermented food fu-tsai (Taiwan)	Liu WH, et al. 2015	10.1186/s13099-015-0068-y
					RAST
					COG
					SEED
Leuconostoc lactis EFEL005	1	Bacteria	Gram-positive	MiSeq system (Illumina)	catFam	-	-	-	-	-	-	Probiotics	kimchi	Moon JS, et al. 2015	10.1007/s12275-015-5090-8
					COG
					SEED
Escherichia coli Strains	6	Bacteria	Gram-negative	454 GS FLX pyrosequencer (Roche)	GenDB 2.4 annotation pipeline	-	-	-	-	-	-	Probiotics	human donor	Zschüttig A, et al. 2015	10.1128/genomeA.01330-14
Lactobacillus acidophilus ATCC 4356	1	Bacteria	Gram-positive	454 GS Titanium pyrosequencer	RAST	-	-	-	-	-	-	Probiotics	Human infant feces	Palomino MM, et al. 2015	10.1128/genomeA.01421-14
					PGAAP
Saccharomyces cerevisiae var. boulardii Strain ATCC MYA-796	1	Yeast	-	HiSeq (Illumina)	CEGMA	-	-	-	-	-	-	Probiotics	-	Batista TM, et al. 2014	10.1128/genomeA.01345-14
					MAKER2
					BLASTp
Bacillus coagulans GBI-30, 6086	1	Bacteria	Gram-positive	GAIIx (Illumina)	PGAAP	-	-	-	-	-	-	Probiotics	-	Orrù L, et al. 2014	10.1128/genomeA.01080-14
Vibrio sp. Strain OY15	1	Bacteria	Gram-negative	MiSeq system (Illumina)	RAST	-	-	-	-	-	-	Probiotics	Oyster (Crassostrea virginica)	Schreier HJ & Schott EJ. 2014	10.1128/genomeA.01006-14
Lactobacillus gasseri K7	1	Bacteria	Gram-positive	454 GS FLX pyrosequencer (Roche)	PGAAP	BAGEL v.3	PATRIC website	CRISPRFinder	-	-	-	Probiotics	Human infant feces	Treven P, et al. 2014	10.1128/genomeA.00725-14
							PHAST
							IS Finder
Lactobacillus rhamnosus LR231	1	Bacteria	Gram-positive	Ion Torrent PGM	RAST	-	-	-	-	-	-	Probiotics	Feces of healthy human subjects	Ambalam P, et al. 2014	10.1128/genomeA.00111-14
Lactobacillus Rhamnosus	1	Bacteria	Gram-positive	454 GS FLX pyrosequencer (Roche)	-	-	-	-	-	-	-	Probiotics	-	Kozhakhmetov S, et al. 2014	10.5195/cajgh.2013.113
Lactobacillus plantarum Strain Lp91	1	Bacteria	Gram-positive	HiScanSQ System (illumina)	COG (BLASTP)	-	-	-	-	-	-	Probiotics	Human gut	Grover S, et al. 2013	10.1128/genomeA.00976-13
Saccharomyces boulardii	1	Yeast	-	454 GS FLX pyrosequencer (Roche)	MAKER	-	-	-	-	-	-	Probiotics	fruits lychee and mangosteen	Khatri I, et al. 2013	10.1186/1757-4749-5-30
Lactobacillus fermentum Strain MTCC 8711	1	Bacteria	Gram-positive	Ion Torrent PGM	RAST	-	-	-	-	-	-	Probiotics	Yogurt (Vellore, Tamil Nadu, India)	Jayashree S, et al. 2013	10.1128/genomeA.00770-13
					PGAAP
Enterococcus faecalis PC1.1	1	Bacteria	Gram-positive	454 GS FLX pyrosequencer (Roche)	JCVI prokaryotic annotation pipeline.	-	-	-	-	-	-	Probiotics	Human feces	O Cuív P, et al. 2013	10.1128/genomeA.00160-12
Sporolactobacillus vineae SL153T	1	Bacteria	Gram-positive	454 GS FLX pyrosequencer (Roche)	RAST	-	-	-	-	-	-	Probiotics	vineyard soil in South Korea	Kim DS, et al. 2012	10.1128/JB.00452-12
Lactobacillus salivarius SMXD51	1	Bacteria	Gram-positive	454 GS FLX pyrosequencer (Roche)	RAST	-	-	-	-	-	-	Probiotics	cecum of healthy chickens	Kergourlay G, et al. 2012	10.1128/JB.00344-12
					COG
					SEED
Lactobacillus rhamnosus R0011	1	Bacteria	Gram-positive	454 GS FLX pyrosequencer (Roche)	PGAAP	-	-	-	-	-	-	Probiotics	dairy starter culture for use in the dietary supplement industry	Tompkins TA, et al. 2012	10.1128/JB.06584-11
Pediococcus acidilactici MA18/5M	1	Bacteria	Gram-positive	454 GS 20	RAST	-	-	-	-	-	-	Probiotics: swine, poultry, aquaculture feeds, and human dietary supplements.	natural-pasture Gramineae, initially for use in the animal feed industry	Barreau G, et al. 2012	10.1128/JB.06563-11
Streptococcus salivarius strain M18	1	Bacteria	Gram-positive	454 GS FLX pyrosequencer (Roche)	RAST	-	-	-	-	-	-	Probiotics	Gram-positive bacterial commensal and pioneer colonizer of the human oral cavity	Heng NC, et al. 2011	10.1128/JB.06001-11
					PGAAP
Lactobacillus salivarius GJ-24	1	Bacteria	Gram-positive	454 GS FLX pyrosequencer (Roche); GA IIx (Illumina)	RAST	-	-	-	-	-	-	Probiotics	feces of healthy adults	Cho YJ, et al. 2011	10.1128/JB.05616-11
					COG
					KEGG
Lactobacillus fermentum S2	1	Bacteria	Gram-positive	NextSeq (Illumina)	Prokka	antiSMASH v6.0.0	-	-	-	-	-	Probiotics	Indian breed cow milk	Bhattacharya et al., 2023	10.1128/MRA.00499-23
					PANZER2
Bacillus spp.	4	Bacteria	Gram-positive	MiSeq system (Illumina)	Prokka	-	-	-	-	-	-	Probiotics	sourdough and chicken cecum	Ma et al., 2023	10.1128/MRA.00315-23
Lactobacillus gasseri LM1065	1	Bacteria	Gram-positive	PacBio RS II system	Blast2GO	antiSMASH v. 7.0.034.	PlasmidFinder	CRISPRCas finder	CARD	VFDB	-	Probiotics	human breast milk	Bae et al., 2023	10.1038/s41598-023-39454-2
							VRprofile2		Resistance Finder
Lactiplantibacillus plantarum HF43	1	Bacteria	Gram-positive	HiSeq 4000 (illumina)	RAST v2.0	-	-	-	-	-	-	Probiotics	Human feces	Idrees et al., 2023	10.1128/MRA.00945-22
					PGAP v6.5
Lactiplantibacillus plantarum FCa3L	1	Bacteria	Gram-positive	MiSeq system (Illumina)	EggNOG v. 4.5	-	-	-	-	-	-	Probiotics	Sauerkraut	Karaseva et al., 2023	10.3390/microorganisms11051234
					RAST
					PGAP
Pediococcus acidilactici ISO17	1	Bacteria	Gram-positive	NextSeq (Illumina)	RAST	antiSMASH v6.0.0	-	-	-	-	-	Probiotics	raw milk samples of South African Saanen goats	Makete & Mamphogoro, 2023a	10.1128/mra.00208-23
					PGAP v6.3
Weizmannia coagulans MB BCM9	1	Bacteria	Gram-positive	HiSeq 2500 (Illumina)	KAAS	-	-	-	-	-	-	Probiotics	Microbial Type Culture Collection and Gene Bank	Kaushik & Pater, 2023	10.1128/mra.01212-22
Lactiplantibacillus plantarum strain ISO1	1	Bacteria	Gram-positive	NextSeq (Illumina)	RAST	-	-	-	-	-	-	Probiotics	raw milk samples of South African Saanen goats	Makete & Mamphogoro, 2023b	10.1128/mra.01245-22
					PGAP
Schleiferilactobacillus harbinensis	1	Bacteria	Gram-positive	MiSeq system (Illumina)	PGAP	BAGEL	PlasmidFinder v.2.0.1	-	ResFinder	VirulenceFinder	-	Probiotics	indigenous fermented milk of Saudi Arabia	Mashraqi et al., 2022	10.1128/mra.01043-22
						antiSMASH v.5
