# Supplementary material for: A comprehensive review on probiotics and their use in aquaculture: Biological control, efficacy, and safety through the genomics and wet methods
Source: Heliyon. 2024 Dec 4;10(24):e40892. doi: 10.1016/j.heliyon.2024.e40892 (PMC11681891; doi:10.1016/j.heliyon.2024.e40892)
Supplement: Multimedia component 2 [file mmc2.xlsx]

## Sheet: Foglio1
Host	Bacteria Genus	Strain(s)	Isolation	Other strain	Source	Sample	Administration	Infection (challenge) or Disease condition(s)	Growth performance and body index	Microbiome	In vitro Safety	In vivo Safety	Probiotic in vitro characterization	Host response (RTq-PCR)	Other parameter of Host response	Other & note	Ref.	DOI
Dicentrarchus labrax	Bacillus	B. velezensis D-18	-	-	Dicentrarchus labrax	wastewater aquaculture	Feeding	V. anguillarum	-	-	-	-	-	Kidney	Serum: AA, LYM, NO	-	Monzón-Atienza L; 2022	10.1016/j.fsi.2022.03.032
														Fish stimulation with LPS	Blood: PBMs (PAA)
														il-1b, tnf⍺, cox2, dic
Oreochromis niloticus	Bacillus	Bacillus spp. (ANSCI9, BFAR9, RM3, and RM10)	-	-	Eudrilus eugeniae	homogenate	Feeding	A. hydrophila	SGR, RGR, FCR, SR, AG	Bacterial count	-	-	-	-		-	Samson JS; 2022	10.1007/s00203-022-02856-3
Oncorhynchus mykiss	Bacillus	B. subtilis ABP1 and B. subtilis ABP2	-	-	Dicentrarchus labrax	gut	Feeding	-	-	-	-	-	Adherence assay (RTgutGC)	RTgutGC cells, Gut, spleen, kidney and Gut	Spleen: leukocyte isolation	-	Docando F; 2022	10.1016/j.fsi.2022.03.040
													Stimulation of RTgutGC cells	il1-b, tnf⍺, il8, il10, cath2, hepc, cox2a, cox2b, foxp3a, igm, igd, igt, rorg, tbet, gata3, ifng, il4/13	Spleen: IgM, MHCII
													Stimulation of gut explants		Spleen: B cell proliferation
-	Bacillus	B. subtilis FS6 (MZ960135), B. velezensis FS26 (MZ960133) and B. pumilus FS97 (MZ960136)	Yes	7 isolated	Macrobrachium rosenbergii	gut	In vitro	-	-	-	Antibiotic susceptibility test	-	AA (aquaculture pathogens)	-	-	-	Sam-On MFS; 2022	10.1016/j.micpath.2022.105417
											Hemolytic activity		CSH assay
													Autoaggregation and coaggregation assay
													Tolerance test (pH, bile salt)
													Extracellular enzyme (amylase, protease, and lipase)
-	Lactobacillus	L. plantarum 23V, 33V, 36V, 37V, 64V, 65V, 66V, 67V, 68V, 73V	-	-	Salmo macrostigma	gut	In vitro	-	-	-	-	-	AA (reference pathogens)	-		-	Iorizzo M; 2022	10.3390/microorganisms10020463
													CSH assay
													Autoaggregation assay
													Tolerance test (pH, bile salt)
													Antioxidant Activity
Cyprinus carpio var. specularis	Bacillus	B. subtilis	-	-	Cyprinus carpio var. specularis	gut	Feeding	Hg	WGR, SGR, SR	16S metabarcoding	-	-	-	Spleen and kidney	Serum: IgM, LYM	-	Shang X; 2022	10.1007/s10695-022-01046-8
														IL-1β, IL-8, TNF-α, IL-10, NF-kB p65, IkBα, TGF-β1
Liza ramada	Lactobacillus	L. acidophilus ATCC 4356	-	-	ATCC	-	Feeding	Aflatoxin B1	WG, SGR, FCR, FBW	-	-	-	-	-	Blood: WBC, RBC, Hb, PCV, MCV, MCHC	-	Khalafalla MM; 2022	10.1007/s12602-021-09888-z
															Heterophil, Lymphocyte, Monocyte, Eosinophil, Basophil
															Serum: Tpro, ALB, Glo, AST, ALT, TCHO, TG, creatinine, and urea
															Histomorphology (Gut, liver)
Cyprinus carpio	Bacillus	B. cereus	-	Six Bacillus strains (B. cereus, B. subtilis, B. megaterium, B. amyloliquefaciens, B. pumilus, and B. licheniformis)	Cyprinus carpio & natural water	gut or water	Feeding	Cd	-	16S metabarcoding	-	-	-	-	Gill, kidney, gut, liver, and muscle: Cd Accumulation	Biosorption of Zn by probiotic and SEM	Wang N; 2022	10.1007/s12011-021-02657-7
															Liver Antioxidant Enzymes: SOD, CAT, MDA, T-AOC
Cyprinus carpio	Bacillus	B. amyloliquefaciens X030	-	-	CCTCC NO: M2014159	soil	Feeding	A. hydrophila, A. veronii	-	16S metabarcoding	-	-	Whole-Cell protein extraction, SDS-PAGE, iTRAQ, qRT-PCR (Macrolactin A)	Liver and kidney:	-	-	Zhou P; 2022	10.3389/fcimb.2022.815436
													Cytotoxicity of Macrolactin A on Grass Carp Liver Cells	IgM, C3 , LYM, IL-1β, IL-8
Lates calcarifer	Bacillus	B. subtilis IS02 and B. licheniformis IBRC-M 11,319	-	-	shrimp pond (IS02)	water	Feeding	-	SGR, SR, PER, FCR, FI, BPC, CF	-	-	-	-	Liver	Gut Enzymes: amylase, alkaline proteases, lipase	Propionic Acid supplement in diet	Salehi M; 2022	10.1007/s12602-021-09902-4
					IBRC (M 11,319)									IGF-1, IL-1β, LYM	Liver Antioxidant Enzymes: CAT, GST, GR
Oreochromis niloticus	Bacillus	B. safensis NPUST1	Yes	86 isolates	Oreochromis niloticus	gut	Feeding	S. iniae	WG, SGR, FER, SR	16S metabarcoding	-	-	-	kidney and spleen	Gut Enzymes: protease, amylase, cellulase, xylanase	-	Wu PS; 2021	10.3390/microorganisms9122494
														GK, G6 Pase, GHR-1, IGF-1, TNF-α, IL-1β, IL-8, LYM	Kidney: RBA, PAA, SOD
															Serum: LYM
Sebastes schlegelii	Bacillus	B. sp. KRF-7	Yes	-	Sebastes schlegelii	gut	Feeding	-	WG, SGR, FCR, PER CF, VSI, HSI	16S metabarcoding	Antibiotic susceptibility test	-	Tolerance test (gastric juice and bile salt)	kidney, spleen and Gut	Serum: SOD, MPO, LYM, Antiprotease, ALT, AST, TGLU, TCHO, TPRO		Jang WJ; 2021	10.1016/j.fsi.2021.09.039
											Hemolytic activity		Adherence assay (Caco-2)	IL-1β, IL-10, NF-kB, BAFF
											Cytotoxicity (Caco-2)		Growth on different prebiotics
											Toxin (PCR): Hbl, NheB, BceT, EntFM, CytK, Sph, piplc
Channa spp.	Bacillus	B. velezensis WLYS23	Yes	-	Channa spp.	gut	Feeding	A. schubertii	-	-	Hemolytic activity	Zebrafish and Channa spp.	AA (aquaculture pathogens)	-	-	Isolation: AA against A. hydrophila GYK1	Zhang DF; 2021	10.1111/jam.15162
													Extracellular enzyme (cellulase, amylase, lipase, protease)
													WGS
													Extraction and activity (MIC and MBC) of antimicrobial compounds
													Sensitivity of the antimicrobial substances to metal ions
Cyprinus carpio	Bacillus	B. coagulans SCC-19	-	-	Cyprinus carpio	gut	Feeding	Cd	WG, SGR, FCR	16S metabarcoding				Gut	Gut: Cd Accumulation, permeability, MDA, ROS, SOD,CAT, GSH-Px	-	Chang X; 2021	10.1016/j.ecoenv.2021.112977
														CLDN2, OCLN, ZO-1
Danio rerio	Bacillus	B. subtilis FI314, B. vezelensis FI436, and B. pumilus FI464	-	200 Fish isolates	Sparus aurata, Dicentrarchus labrax, and Diplodus sargus	gut	-	E. tarda	Mortality	-	-	Zebrafish Larvae	Evaluation of quorum-quenching (QQ) activity	-	-	E. tarda treatment: liophilized fish estract	Santos RA; 2021	10.3390/md19110602
													QQ activity of colonies
													Extracellular QQ activity
													Genomic and Biochemical Detection of putative AHL-lactonase
													PCR Amplification of Genes Coding for Putative QQ Enzymes
													QQ Activity on Fish Pathogens’ AHLs
Dicentrarchus labrax	Bacillus	B. velezensis D-18	Yes	-	Aquaculture farm	wastewater	Injection (safety)	Vibrio anguillarum	-	-	-	D. labrax	Tolerance test (pH, bile salt)	-	-	-	Monzón-Atienza L; 2021	10.1007/s12602-021-09782-8
							Feeding (Challenge)						Co-culture inhibitory assay
													Adhesion Mucus Assays
Paralichthys olivaceus	Bacillus and Lactobacillus	B. sp. SJ-10 and L. plantarum KCCM 11322	-	-	Fermented food (SJ-10)	Korean salt-fermented fish (jeotgal)	Feeding	Streptococcus iniae	WG, SGR, FCR, PER, CF, VSI, HSI	-	-	-	-	Liver, kidney, gill, spleen	Serum: RBA , LYM , SOD , MPO , antiprotease , ALT , AST , TGLU , TCHO , TPRO	-	Hasan MT; 2021	10.1007/s12602-021-09749-9
					KCCM (KCCM 11322)									TNF-α, IL-1β, IL-6, IL-10, CD4-1, CD4-2	Histomorphology (Gut)
Oreochromis niloticus	Lactobacillus	L. plantarum CR1T5	-	-	Commercial - fermented rice	fermented rice	Feeding	Streptococcus agalactiae	WG, SGR, FI, FCR, SR	-	-	-	-		Skin mucus and serum: LYM, Px, ACH50, PBLs (PAA, RBA)	-	Van Doan H; 2021	10.1016/j.fsi.2021.07.003
Ctenopharyngodon idella	Bacillus	B. amyloliquefaciens X030	-	-	CCTCC NO: M2014159#	soil	Feeding	A. hydrophila, A. veronii	-	-	-	-	WGS	Liver, kidney	-	-	Zhou P; 2021	10.1016/j.micres.2021.126801
													RTq-PCR (difG; pks2F; nagR; fabD; ptsA: fbaA; pdk2)	gapdh; EF1-α; IgM; C3; LYM; IL-1β; IL8
													MS identification and NMR of antibacterial compounds
													ARTP mutagenesis of bacteria
													Purification of antibacterial compounds
Oreochromis spp.	Bacillus	B. pocheonensis S2	-	-	microalgae Spirulina sp.	-	Injection (larvae)	S. agalactiae	-	-	-	Moina micrura	AA (S. agalactiae and A. hydrophila)		Enrichment of Moina micrura (feed)	-	Samat NA; 2021	10.3390/antibiotics10080989
Danio rerio	Lactobacillus	L. rhamnosus ATCC 53103	-	-	ATCC	-	Water	Type 2 diabetes mellitus	BMI	-	-	-	-	small Gut	Blood: GLU	-	Bootorabi F; 2021	10.1186/s13104-021-05706-5
														IL-1β, TNF-α	Histomorphology (Gut)
Oreochromis niloticus	Lactobacillus	L. plantarum CR1T5	-	-	Commercial	fermented rice	Feeding	S. agalactiae	WG, SGR, FI, FCR, SR	-	-	-	-	-	Skin mucus: LYM, Px	-	Van Doan H; 2021	10.1016/j.fsi.2021.06.008
															Serum: LYM, Px, ACH50, PBLs (PAA, RBA)
Ctenopharyngodon idella	Bacillus	B. velezensis B8	Yes	97 strains	Ctenopharyngodon idella	gut	Feeding	Aeromonas veronii	-	-	Antibiotic susceptibility test	Ctenopharyngodon idella	AA (aquaculture pathogens)	Kidney and spleen	Serum: LYM, SOD, AKP; C3	-	Wu Z; 2021	10.1016/j.fsi.2021.05.012
											Hemolytic activity		Tolerance test (pH, bile salt, temperature)	IgM, IgD,TNF-α, MHCI
-	Bacillus	Bacillus (41sporeformers)	Yes	172 sporeforming strains	Dicentrarchus labrax, Sparus auratam, Diplodus sargus	gut	In vitro	-	-	-	Antibiotic Susceptibility Test	-	AA (aquaculture pathogens)	-	-	-	Santos RA; 2021	10.1007/s10126-021-10022-x
													Anti‑biofilm Assay
													Quorum‑Quenching‑Potential
													Sporulation Capacity
Etroplus suratensis	Bacillus	B. subtilis MBTDCMFRI Ba37	-	-	Tropical estuarine habitat (mangrove)	-	Feeding	V. anguillarum O1	WG, SGR, SR, FCR, PER,FER	-	Antibiotic susceptibility test	-	AA (aquaculture pathogens)	-	Homogenate: SOD, CAT, Tpro activity, AKP, AST, ALT	-	Nair AV; 2021	10.1016/j.micpath.2020.104610
											Hemolytic activity		Co-culture inhibitory assay
											Cytotoxicity assay (fibroblast- C. carpio)		Tolerance test (pH, salt, temperature)
													Extracellular Enzyme (amylase, protease, lipase, gelatinase, cellulase, phosphatase, urease)
Cyprinus carpio	Bacillus	B. subtilis	-	-	Cyprinus carpio var. specularis	Gut	Feeding	Hg	-	-	-	-	-	Liver, gill	Liver: SOD, MDA, CAT, GSH-PX, GST and GSH	Se-rich B. subtilis	Shang X; 2021	10.1016/j.cbpc.2020.108851
														Nrf2, Keap1, SOD,1GSH-PX, HO-1, CAT	Histomorphology (Gut)
Paralichthys olivaceus	Bacillus	B. subtilis DH2	-	-	-	-	oral inoculation	VHSV (JF-09) - Virus	-	-	-		-	-	-	In-vitro infection: Intestinal Epithelial Cells form P. olivaceus (CPE, MTT)	Han SR; 2020	10.3390/v13010028
Tinca tinca	Lactobacillus	L. plantarum (225/1, 155/1, 211/1B, 226/1, 274/1)	-	-	Collection from University/institute	-	Feeding	-	-	-	-	-	-	-	Serum: LYM, ceruloplasmin, Ig, Tpro	β-glucan diet	Kazuń B; 2020	10.24425/pjvs.2020.135808
															Kidneys, spleens: immune cells isolation, pinocytosis, RBA, potential killing, proliferative response
-	Bacillus	B. velezensis AMB-y	Yes	11 strains (5 Bacillus sp.)	Taeniura lymma, Himantura fai	Gut	In vitro	-			Antibiotic susceptibility test		AA	-	-	-	Emam AM; 2020	10.1007/s10482-020-01476-5
											Hemolytic activity		WGS
													CSH assay
													Autoaggregation assay
													Tolerance test (pH)
													Lysozyme susceptibility test
Oncorhynchus mykiss	Lactobacillus	L. rhamnosus ATCC 7469	-	-	ATCC	Gut	Feeding	Y. ruckeri	WG, SGR, FCR, BPC	-	-	-	-	Kidney	Liver: SOD, CAT		Hooshyar Y; 2020	10.1007/s12602-020-09645-8
														IL-1β1, TNF-α1	Blood: TPRO, ALB, cholesterol, TG, and GLU
															Plasma: ACH50, LYM, IgM
Danio rerio	Lactobacillus	L. rhamnosus GG	-	-	Commercial	-	Feeding	PFBS	-					Brain	Gut: AChE, GABA, 5-HIAA		Liu M; 2020	10.1016/j.envpol.2020.114832
														MBP, syn2a, GFAP, bdnf, CRH, CRHBP, CRHR2, POMC, GR, MR, rpl8	Brain: AChE, choline content, 5-HIAA, LPS, ROS, IL-1β
															Blood: Cor
															Neurobehavioral test
Cyprinus carpio	Lactobacillus	L. acidophilus ATCC 4356	-	-	ATCC	-	Feeding	-	WG, SGR, FCR, SR, FI	-	-	-	-	Gut	Serum: RBA, SOD, CAT		Adeshina I; 2020	10.1007/s10695-020-00796-7
														IL1β, IL-8, TNF-alpha,TGF-B	Histomorphology (Gut)
Rutilus rutilus	Lactobacillus	L. plantarum (225/1, 155/1, 211/1B, 226/1, 274/1)	-	-	Collection from University/institute	-	Feeding	-	SGR, ITL	-	-	-	-	-	Kidneys, spleens: immune cells isolation, pinocytosis, proliferative response	β-glucan diet	Kazuń B; 2020	10.1186/s12917-020-02432-1
															Phagocytes: RBA, Potential killing activity
															Serum: ceruloplasmin, lisozime, Ig, TPRO
															Histomorphology (Gut, liver)
-	Bacillus	B. velezensis TPS3N, B. subtilis TPS4 and	Yes	-	Oreochromis niloticus	gut	In vitro	-	-	-	Antibiotic susceptibility test	-	AA (aquaculture pathogens)	-	-	-	Kuebutornye FKA; 2020	10.1007/s12602-019-09562-5
		B. amyloliquefaciens TPS17									Hemolytic activity		CSH assay
													Autoaggregation assay
													Tolerance test (bile salts, temperature)
													Biochemical Characterisation
													Detection of Biofilm Formation
													Determination of Optimal Growth and pH
Oreochromis niloticus	Lactobacillus	L. plantarum CR1T5	-	-	Commercial	fermented rice	Feeding	Streptococcus agalactiae	WG, SGR, FCR	-	-	-	-	-	Serum: LYM, Px, ACH50, Phagocytosis Activity, PBLs (RBA)	Corncob-Derived Xylooligosaccharide diet	Van Doan H; 2020	10.1007/s12602-019-09554-5
															Skin mucus: LYM, Px
Carassius auratus gibelio	Bacillus	B. cereus	-	B. subtilis, B. megaterium, B. amyloliquefaciens, B. pumilus, B. cereus, B. licheniformis	Carassius auratus gibelio or natural water	gut or water	Feeding	Cd	-	16S metabarcoding	-	-	Estimation of bacterial tolerance to Cd and SEM analysis		Gill, kidney, gut, liver, and muscle: Cd Accumulation	-	Wang N; 2020	10.1016/j.chemosphere.2019.125613
															Liver: SOD, CAT, T-AOC, GSH, MDA, GST
Danio rerio	Bacillus	B. licheniformis T-1	Yes	34 strains of Bacillus spp.	freshwater culture pond	sediment	Feeding	Aeromonas hydrophila	-	-	-	Safety (C. auratus gibelio, Danio reriro, and mice)	AA (A. hydrophila)	-	-	LD50 of A. hydrophila in Zebrafish	Chen B; 2020	10.1007/s12602-018-9495-7
												Environmental toxicity evaluation (Chlorella vulgaris, Daphnia magna, Brachionus calyciflorus)	WGS
													QQ activity
													SEM
Tor grypus	Lactobacillus	L. casei PTCC1608 (ATCC 39392)	-	-	ATCC	-	Feeding	Aeromonas hydrophila	-	-	-	-	-	Kidney	Serum: AA, TPRO, Ig, LYM, ACH50	-	Mohammadian T; 2020	10.1007/s12602-018-9510-z
														TNF-α, IL1-β, IL-8	Blood: RBA
Ctenopharyngodon idella	Bacillus	B. licheniformis FA6	-	-	Ctenopharyngodon idella	gut	Feeding	Aeromonas hydrophila	WG, SRG, SR, CF	-	-	-	-	Gut	Serum: SOD, MDA	-	Qin L; 2020	10.1016/j.fsi.2019.12.040
														IL-1β, IL-8, IL-10, TLR3, TLR5b, TLR7, MyD88, TNFα, ZO-1, ZO-2, claudin c, claudin 7a, occludin, CASP2, CASP8, CASP9, CuZnSOD, MnSOD, CAT, GPx1b, GPx4a, GSTP, GR, Nrf2, Keap1b	Histomorphology (Gut)
Oreochromis niloticus	Bacillus	B. velezensis TPS3N, B. subtilis TPS4 and	-	-	Oreochromis niloticus	gut	Feeding	Aeromonas hydrophila	-	16S metabarcoding	-	-	-	-	Skin mucus: NO, LYM, IgM, AKP, CAT, SOD	-	Kuebutornye FKA; 2020	10.1016/j.fsi.2019.12.046
		B. amyloliquefaciens TPS17													Gut: LYM, IgM, AKP, SOD, CAT
															Gut Enzymes: Digestive enzymes (amylase, lipase)
															Histomorphology (Gut) and SEM
Oreochromis niloticus	Lactobacillus	L. plantarum L-137	-	-	fermented food	-	Feeding	deltamethrin	-	-	-	-	-	Liver	Blood: Hb, RBCs, WBCs, differential leucocytic count,	-	Dawood MAO; 2020	10.1016/j.aquatox.2019.105377
														HSP70, CAT, GPx,CASP3, IL-1β, IL-8, IFN-γ	Serum: TPRO, ALB, Glo, creatinine, urea, bilirubin, AST, APK, ALT, Leukocyte PAA, LYM
Danio rerio	Lactobacillus	L. rhamnosus GG	-	-	Commercial	-	Feeding	Alcoholic Liver Disease	-	Bacterial count	-	-	-	Gut and liver	Histomorphology (liver)	-	Bruch-Bertani JP; 2020	10.1080/07315724.2019.1627955
														pycard, tnf-a, caspase, il-10, and il-1b, cldn-c, cldn15a, cldn15b, and JAM f11r
Oreochromis niloticus	Bacillus	B. subtilis WB60 and Lactococcus lactis	-	-	Anguilla japonica (WB60)	gut	Feeding	-	WG, FE, SGR, PER, SR, HSI, VSI, CF	-	-	-	-	Gut	Serum: SOD, MPO, LYM, AST, ALT, TPRO, TGLU	-	Won S; 2020	10.3390/microorganisms8010067
					NR (L. lactis)									IL-1β, TNF-α, IFN-γ and HSP90
Oreochromis niloticus	Lactobacillus	L. plantarum L-137	-	-	fermented food	-	Feeding	-	WG, FE	-	-	-	-	-	Blood: RBC, Hct%, total count of leukocytes and thrombocytes, differential leukocyte counts	-	Ruiz ML; 2020	10.1007/s11250-019-02001-1
															Histomorphology (kidney, liver, spleen, gut)
Carassius auratus	Bacillus	B. velezensis C-11, S-22, L-17 and S-14	Yes	136 spore-forming bacteria	Carassius auratus	gut	Feeding	Aeromonas veronii	-	-	Antibiotic susceptibility test	C. auratus	AA (aquaculture pathogens)	Kidney and Gut	Serum: LYM, ACP, AKP, SOD, IL-1β, IL-10, TNF-α, IgM, PBLs (PAA)	-	Zhang DX; 2019	10.3389/fmicb.2019.02663
													Extracellular Enzyme (amylase, protease, cellulase)	IL-1β, IL-10, TNF-α and IFN-γ	Gut: Spores quantification in the Gut
															Histomorphology (Gut)
Ctenopharyngodon idella	Bacillus	B. velezensis BvL03	Yes	Hundreds of strains	Sediment samples from 15 fish ponds	-	Injection in 2-year-old healthy grass carps	Aeromonas hydrophila	-	-	-	-	AA (aquaculture pathogens)	-	Toxicity of A. hydrophila after co-culture with probiotic	-	Cao L; 2019	10.1007/s00253-019-10096-7
					CCTCC No.: M2019218								WGS		Interaction between probiotic and A. hydrophila in vivo
Epinephelus sp.	Bacillus	B. velezensis K2	Yes	107 strains	Epinephelus sp.	gut	Feeding	Vibrio harveyi	-	-	Hemolytic activity	Epinephelus sp.	AA (aquaculture pathogens)	Kidney	Serum: ACP, AKP, C3	-	Li J; 2019	10.1016/j.fsi.2019.08.047
														IL-8, TLR5, CC chemokine 1, LYM, piscidin, IgM, MyD88, TLR3
Salmo trutta caspius	Lactobacillus	L. plantarum PTCC	-	-	Collection from University/institute	-	Feeding	-	FI, DGI, CF, FCR, SGR, WG, PER, SR, BPC	-	-	-	-	Kidney	Blood: ACH50	-	Jami MJ; 2019	10.1016/j.fsi.2019.05.024
														TNF-1α, IL1β, IL8	Serum: IgM, LYM
Carassius auratus gibelio	Bacillus	B. cereus	-	-	Carassius auratus gibelio	gut	Feeding	Cd	-	-	-	-	-	Spleen	Blood: Hb, HCT, Cd, Mg, TGLU, TCHO, TPRO, AST, ALT, ALP, LDH, IgM, LYM	-	Wang N; 2019	10.1016/j.fsi.2019.03.047
														IL-1, IL-6, IL-10, LYM, IgM, Hsp70 and Hsp90	Gut: SIgA
Paralichthys olivaceus	Bacillus	B. licheniformis KCCM 43270	Yes	17 intestinal microbes	Paralichthys olivaceus	gut	Feeding	-	-	-	Hemolytic activity	-	Tolerance test (pH, bile salts, temperature) - Spores	-	Degradative ability of probiotic on complex nutritional sources: CMC, xylan, SBM	-	Niu KM; 2019	10.1002/mbo3.767
													Enzyme (amylase, cellulase, protease, lipase)
													Biofilm formation
													Adhesion Mucus Assays
Ctenopharyngodon idella	Bacillus	B. subtilis ch9	-	-	Ctenopharyngodon idella	gut	Feeding	Aeromonas hydrophila	WG, SGR	-	-	-	-	Kidney and Gut	Serum, liver, Gut: MDA, T-AOC, SOD, CAT, GSH		Tang Y; 2019	10.1007/s12602-018-9409-8
														IL-1β, IL-8, TNF-ɑ, IL-10, Gpx, SOD, CAT
Carassius auratus gibelio	Bacillus	B. subtilis	-	-	Carassius auratus gibelio	gut	Feeding	Pb	-	-	-	-	-	-	Serum: ALAD, Hb	-	Yin Y; 2019	10.1007/s12011-018-1447-2
															Blood: Pb Accumulation, RBC
															Gill, kidney, gut, liver, spleen, muscle: Pb Accumulation
															Liver: SOD, GSH, CAT, and T-AOC
Centropomus undecimalis	Bacillus	B. licheniformis and B. amyloliquefaciens	-	-	Ns	Ns	Water and Feeding	Transport stress	SR	16S metabarcoding	Hemolytic activity	-	-	-	Homogenate: SOD, LYM, AKP	Live feed preparation (rotifers)	Tarnecki AM; 2019	10.1038/s41598-019-39316-w
																Larval morphometrics
																Larval transport study
Oreochromis spp.	Lactobacillus	L. rhamnosus GG	-	-	ATCC/Commercial	-	Feeding	Aeromonas veronii	FBW, WG, SGR, FCR	-	-	-	-	-	Serum: GLU, TG, TCHO, TPRO, ALB, BUN, T-bilirubin, D-bilirubin, ALT, AST	Measurement of villous height, villous width, absorptive area and goblet cells	Sewaka M; 2019	10.1016/j.fsi.2018.11.026
															Serum: LYM, ACH50, Ig
Paralichthys olivaceus	Bacillus	Bacillus sp. SJ-10 (JCM 15709, KCCM 90078)	-	-	fermented food	salt-fermented fish	Feeding	E. tarda	WG, SGR, FER, PER	-	Antibiotic susceptibility test		AA (aquaculture pathogens)				Lee JM; 2019	10.1007/s00253-018-9480-9
											Hemolytic activity		autoaggregation assay
											Cytotoxicity (Caco-2)		CSH assay
											Toxin (PCR) (hbl, nheB, bceT, entFM, cytK, sph, piplc, pfkA, Bg1314)		Tolerance test (pH, bile salts, temperature)
													Adherence assay (Caco-2)
													β-Galactosidase and phytase activity
Anguilla japonica	Bacillus	B. subtilis WB60	-	-	Carassius auratus gibelio	gut	Feeding	Vibrio anguillarum	-	-	-	-	-	Gut	Serum: LYM, SOD, MPO	-	Lee S; 2018	10.1016/j.fsi.2018.09.031
														GAPDH IgM HSP70 HSP90	Histomorphology (Gut)
Oreochromis niloticus	Bacillus	B. subtilis NZ86 and O14VRQ	-	-	Commercial	-	Feeding	-	-	-	-	-	-	Gut	Gut: Bacilli quantification (RT-qPCR)	-	Galagarza OA; 2018	10.1016/j.fsi.2018.08.062
														TNF-α, IL-1β	Blood: WBC (Lymphocytes, Neutrophils, Monocytes, Eosinophils)
															Plasma: LYM and AH50
															Kidney, spleen: WBCs (PAA), RBA
Paralichthys olivaceus	Bacillus	Bacillus sp. SJ-10 (JCM 15709, KCCM 90078)	-	-	fermented food	salt-fermented fish	Feeding	Streptococcus iniae	SR, WG, CF, VSI, HSI	Bacterial count	-	-	-	Liver, kidney, gill, spleen	Gut: Probiotic viability	β-glucans diet	Hasan MT; 2018	10.1016/j.fsi.2018.09.002
														TNF-α, IL-1β, IL-6, IL-10, CD4-1,CD4-2	Serum: LYM, SOD, MPO, ALT, AST, Antiprotease, Neutrophils (RBA)	Probiotic viability in feed
															Histomorphology (gut)
Acipenser sp	Bacillus	B. amyloliquefaciens GB-9	-	-	Collection from University/institute	-	Feeding	-	SR, WG, SGR, FCR	-	-	-	-		Total lipid extract: concentration of DHA and EPA	Yarrowia lipolytica lipase 2 supplement in diet	Fei H; 2018	10.1016/j.fsi.2018.08.031
															Skin mucus: CH50, ACH50, LYM, Px, PBLs (ROS, PAA)
Carassius auratus gibelio	Bacillus	B. subtilis	-	-	Carassius auratus gibelio	gut	Feeding	Pb	-	-	-	-	-	Spleen	Gill, kidney, gut, liver, muscle: Pb accumulation	-	Yin Y; 2018	10.1016/j.ecoenv.2018.06.056
														HSP70, TNF-α, IgM, LYM, IL-10	Liver, gill: SOD, CAT, GSH
															Serum: ALAD, IgM, LYM
Danio rerio	Lactobacillus	L. rhamnosus GG, L. rhamnosus 20300, L. plantarum JCM 1149, L. casei BL23, and L. acidophilus JCM 1132	-	-	Collection from University/institute	-	Water	A. hydrophila	SR, WG	Bacterial count	-	Danio rerio	-	-	-	Transcriptomic of Zebrafish	Qin C; 2018	10.3389/fphys.2018.01245
Oreochromis niloticus	Bacillus	B. coagulans MTCC-9872	-	-	Collection from University/institute	-	injected	-	-	-	-	Oreochromis niloticus	AA (aquaculture pathogens) - Cellular Components/Preparations		Bacterial Growth on Fish Mucus	-	Midhun SJ; 2018	10.1007/s00284-018-1506-0
													Tolerance test (bile salts)		ethyl acetate extract, whole-cell product, heat-killed whole-cell product
													Extracellular Enzymes (Amylase, Protease, Cellulase)
													Biofilm formation
													Biofilm on a Glass Slide and SEM
Cyprinus carpio	Lactobacillus	L. reuteri P16	-	-	Cyprinus carpio	gut	Feeding	Pb	WG, SGR, FCR	Bacterial count	-	-	-	Kidney	Blood: WBC, RBC, Hct%, Hb, TPRO, TCHO	-	Giri SS; 2018	10.3389/fimmu.2018.01824
														IL-1β, TNF-α, HSP70, HSP90	Serum: MDA, MPO, AST, ALT, ALP, SOD, GPx, LYM
															Gill, spleen, liver, kidney, Gut: Pb Accumulation
															Gut Enzymes: amylase, protease
Carassius auratus	Bacillus	B. velezensis JW	Yes	-	Cyprinus carpio	gut	Feeding	A. hydrophila					AA (aquaculture pathogens)	Kidney	Serum: LYM, ACP, AKP, GSH-PX	-	Yi Y; 2018	10.1016/j.fsi.2018.04.055
													WGS	IFN-γ, TNF-α, IL-1β, IL-4, IL-10, IL-12
Labeo rohita	Bacillus	B. amyloliquefaciens CCF7	-	-	Catla catla	gut	Feeding	A. hydrophila	SR	-	-	-	-	-	Liver: MDA, SOD, CAT	-	Nandi A; 2018	10.1007/s12602-017-9310-x
															Serum: TRPO, ALB, Glo, IgM, AST, ALT
Perca flavescens	Bacillus	B. subtilis, B. pumlis, B. amyloliqueficiens and B. licheniformis	-	-	Commercial	-	Water	Acute hypoxia/Exposure to Air	SR	-	-	-	-	Liver	Plasma: Cor, LYM	-	Eissa N; 2018	10.1038/s41598-018-25269-z
														IL-1β, mx, saa, hsp70, igf1, gpx3, sod1
Oreochromis mossambicus	Bacillus	B. licheniformis Dahb1	-	-	Shrimp culture	-	Feeding	A. hydrophila	WG, FCR, SGR	-	-	-	-	-	Serum and skin mucus: TPRO, ALP, MPO, LYZ, SOD, GPx, RBA, RNS	-	Gobi N; 2018	10.1016/j.fsi.2017.12.066
Carassius auratus gibelio	Bacillus	B. coagulans	-	-	Commercial	-	Feeding	-	WG, SGR, FCR	-	-	-	-	Liver	Blood: WBC, RBC, Hg, Phagocytes (RBA), PBLs (MPO)		Yu Y; 2018	10.1016/j.fsi.2017.11.050
														NOX2, Nrf2, Keap1, Bach1, Prx2	Plasma: AST, ALT
															Serum: SOD, ASAFR, MDA, GPX GSH
Pangasius bocourti	Bacillus	B. aerius B81e	Yes	423 spore-forming bacteria	63 fish	gut	Feeding	A. hydrophila	WG, FCR, SGR	-	Antibiotic susceptibility test	-	AA (aquaculture pathogens)		Serum: LYM, ACH50	-	Meidong R; 2018	10.1016/j.fsi.2017.11.032
													CSH assay		Blood: AA, PBLs (PAA, RBA)
													Autoaggregation and coaggregation assay
													Tolerance test (Survival in simulated gastrointestinal conditions)
													Extracellular Enzymes (Amylase Protease Cellulase)
													Mucin binding assay
Danio rerio	Lactobacillus	L. casei	-	-	Collection from University/institute	-	Feeding	-	-	-	-	-	-	Ns	Skin Mucus: Ig, LYM, Protease	Agaricus bisporus (mushroom powder)	Safari R; 2018	10.1615/IntJMedMushrooms.2018026551
														gh, igf1, il1b, tnf-alpha, lyz, sod, cat
Pelteobagrus sp.	Bacillus	B. velezensis YFI-E109	-	-	Pelteobagrus sp.	gut	Feeding	-	IBW, FBW, WG, SGR, FCR, HSI, VSI, CF, SR	16S metabarcoding	-	-	-	-	Serum: ALT, ALP, AST, TCHO, ALB, Tpro, TG, GLU	Liver metabolome analysis	Ji Z; 2023	10.1016/j.aninu.2023.08.004
															Liver: MDA, SOD, CAT, LYM
															Histomorphology (Gut, liver)
Oreochromis niloticus	Bacillus	B. licheniformis HGA8B and Paenibacillus polymyxa HGA4C	-	-	Anabas testudinius	-	Feeding	A. hydrophila	WG, FCR, SGR, HSI	-	-	-	-	Gut, liver and muscle	Gut Enzymes: amylase, protease, lipase		Midhun Sebastian Jose; 2023	10.1016/j.micpath.2022.105951
														GHR-1, GHR-2, IGF-1, IGF-2, IL-10, IL-8, TNF-α, TLR-2, MUC2	Liver: CAT, SOD, GSH-Px GR, MDA.
															Gut: MDA, SOD, CAT, LYM
															Histomorphology (Gut, liver)
Oreochromis niloticus	Bacillus	B. mojavensis B191 and B. subtilis MRS11	-	-	Oreochromis niloticus	gut	Feeding	S. iniae	WG, SGR, FCR, HSI, VSI, FI, CF	-	-	-	-	Gut	Histomorphology (Gut)		Etyemez Büyükdeveci M; 2023	10.1016/j.dci.2022.104553
														HSP70, TGF-β, IL-10, TNF-α, and IL-1β
Dicentrarchus labrax	Bacillus	B. amyloliquefaciens US57	-	-	Ns	-	Feeding	-	WG, BWG,FI, FCR	16S metabarcoding qPCR	-	-	-	-	Histomorphology (Gut)		Chouayekh H; 2023	10.1007/s12602-022-09974-w
Lates calcarifer	Bacillus	B. subtilis IS02 and B. licheniformis IBRC-M 11,319	-	-	Ns	-	Feeding	-	WG, SGR, CF, SR	-	-	-	-	Liver	Gut Enzymes: amylase, protease, lipase		Salehi M; 2023	10.1007/s12602-021-09902-4
														IGF-1, LYM, IL-1β, Ef1-α	Liver: CAT, GST, GR
Larimichthys crocea	Bacillus	B. halophilic	Yes	-	Larimichthys crocea	gut	Feeding	-	WG, SGR, SR	16S metabarcoding	-	-	-	-	-	Gut metabolome	Huang L; 2023	10.1016/j.bbrep.2023.101546
Cirrhinus mrigala	Bacillus	B. cereus SL1	-	-	Cirrhinus mrigala	gut	Feeding	A. hydrophila	WG, SGR, FCR,	-	-	-	-	Liver	Gut Enzymes: amylase, protease, lipase		Bhatnagar A; 2023	10.1007/s12602-023-10143-w
														CAT, SOD, GSH-Px	Blood: WBC, RBC, PAA, RBA, Tpro, LYM
															Liver: CAT, SOD, GSH-Px
															Histomorphology (Gut, liver)
Lates calcarifer	Bacillus	B. subtilis AAHM01	-	-	Commercial	gut	Feeding	A. hydrophila	-	-	-	-	Growth performance of bacteria in nucleic acid-enriched media	PBLs, head kidney, Gut, spleen, and liver	Blood: PBLs, PAA, RBA, LYM, AA		Saengrung J; 2023	10.1016/j.fsi.2023.108983
														HEPC1, A2M, C3, CC, CLEC, LYS, HSP70, and HSP90	Histomorphology (Gut, liver)
Labeo fimbriatus	Bacillus	B. subtilis MTCC-121	-	-	MTCC	-	Feeding	A. hydrophila	WG, SGR, FCR, FER, SR	-	-	-	-	-	Gut Enzymes: amylase, protease	SEM (gut)	Pawar NA; 2023	10.1038/s41598-023-38267-7
															Blood: WBC, RBC, Hb, LYM, GLU, RBA,
															Serm: ALB, Tpro, Glo
															Histomorphology (Gut)
Siniperca chuatsi	Bacillus	B. subtilis 1-C-7	-	-	Commercial	gut	Feeding	A. hydrophila	FBW, WG, SGR, FCR, HSI, VSI, CF, SR	16S metabarcoding	-	-	-	-	Liver: MDA, amylase, ACP LYM, AKP		Ji Z; 2023	10.1016/j.aninu.2023.01.001
															Serum: AKP, ALT, ALB, AST, GLU, TCHO, TPro
															Histomorphology (Gut)
Cyprinus carpio	Bacillus	B. velezensis R-71003	-	-	Cyprinus carpio	gut	Feeding	A. hydrophila	WG	-	-	-	Effect of crude extract on A. hydrophila	Kidney	Liver: SOD, CAT, GSH-Px, MDA	SEM (A. hydrophila)	Yun L; 2023	10.1016/j.fsi.2023.108921
														TNF-a, TGF-β, IL-1β, IL-10, TLR4, MyD88, IRAK1, TRAF6, TRIF, NF- κB	Serum: AKP, ALT, ALB, AST, GLU, TCHO, TPro
Rhynchocypris lagowskii	Bacillus	B. amyloliquefaciens LSG2-8	-	-	Collection from University/institute	-	Feeding	-		16S metabarcoding	-	-	-	Liver and gut	Gut Enzymes: amylase, protease, lipase		Yu MN; 2023	10.1111/jfb.15382
														TGF-β, IL-1β, IL-8, IL-10, ZO-1, Claudin-3	Gut: LYM, AKP, ACP
Oreochromis niloticus	Lactobacillus	L. rhamnosus	-	-	Collection from University/institute	-	Feeding	A. hydrophila	WG, SGR, FCR, CF, PER	-	-	-	-		Blood: Hb, RBCs, Hct%, MCHC, MCV, PCV, PLT	The concentration of growth hormone (GH), Triiodothyronine (T3), thyroxine (T4), and the thyroid stimulating hormone (TSH).	Noshair I; 2023	10.3390/microorganisms11061423
															Histomorphology (gill, liver, and kidney)	Fatty Acid Profile of Fish (Liver)
																Amino Acid Profile (Muscle)
																muscle carbohydrate content
Danio rerio	Lactobacillus	L. rhamnosus	-	-	Ns	-	Feeding	Microcystin-LR	-	-	-	-	-	Brain	Brain: AChE, Ach, GABA, 5-HIAA, DA, EPI, IL1β, Cor, ROS	behavior	Luan N; 2024	10.1016/j.scitotenv.2023.168058
														mbp, shha, gfap, bdnf, crh, pomc, gr, mr	Blood:	neurological
Danio rerio	Lactobacillus	L. plantarum E2	-	-	Larimichthys crocea	gut	Feeding	Pseudomonas plecoglossicida	WG, SGR, SR	16S metabarcoding	-	-	Apoptosis (ZF-4 cells)	Gut	Gut Enzymes: amylase, protease, lipase	IntestinalcolonizationabilityofL.plantarumE2inlarvalzebrafish	Liu R; 2023	10.1016/j.fsi.2023.109170
														IL-1β, TNF-α, TLR-22, Ig-Z, IL-8, IL-12α	Histomorphology (instestine)	WGS of Lactobacillus
																Apoptosis
